# Supplementary material for: Changes in the Complexity of Limb Movements during the First Year of Life across Different Tasks
Source: Entropy (Basel). 2022 Apr 15;24(4):552. doi: 10.3390/e24040552 (PMC9028366; doi:10.3390/e24040552)
Supplement: Supplementary file 1 [file entropy-24-00552-s001.zip]

Archive with 1 entries (1 files):
- entropy-1611412-supplementary.pdf
